# Supplementary material for: Metagenomics insights into responses of rhizobacteria and their alleviation role in licorice allelopathy
Source: Microbiome. 2023 May 22;11:109. doi: 10.1186/s40168-023-01511-3 (PMC10201799; doi:10.1186/s40168-023-01511-3)
Supplement: Supplementary file 2 — Additional file 1: Table S1. PCR primers used in this study. HMGR, 3-hydroxy-3-methylglutary coenzyme A reductase gene; β-AS, bamyrin synthetase gene; CYP88D6 and CYP72A154, cytochrome P450 monooxygenases gene; LUS, lupeol synthase gene; CHS, chalcone synthase gene; β-actin and 18s rRNA reference gene. Table S2. Quantitative nested real-time PCR (qNRT-PCR) primers of inoculants. Table S3. Allelochemical content in rhizosphere soil after distinct inoculants. Table S4. Screened pangenomes related to housekeeping functions of four isolates. Fig. S1. The network (a) and Zi-Pi plot (b) composed of persistent taxa based on Spearman correlation method. Fig. S2. Plate confrontation experiment between colonies of E (Ensifer sesbaniae) and N (Novosphingobium resinovorum) inoculants. Fig. S3. Bar plots of gene copy numbers of colonization of rhizobacterial inoculants under different inoculants and exogenous glycyrrhizin addition. I, initial sampling stage; A, allelochemical treatment; W, water treatment; C, control: no inoculants, N, Novosphingobium resinovorum inoculants; E, Ensifer sesbaniae inoculants; S, synthetic inoculants. Different letters indicate significant differences (P < 0.05; One-way ANOVA, Tukey’s HSD test). [file 40168_2023_1511_MOESM1_ESM.zip]

Archive with 2 entries (2 files):
- SM Table S4.xlsx
- Supplementary Material.docx
