# Supplementary material for: Metagenomics insights into responses of rhizobacteria and their alleviation role in licorice allelopathy
Source: Microbiome. 2023 May 22;11:109. doi: 10.1186/s40168-023-01511-3 (PMC10201799; doi:10.1186/s40168-023-01511-3)
Supplement: Supplementary file 2 — Additional file 1: Table S1. PCR primers used in this study. HMGR, 3-hydroxy-3-methylglutary coenzyme A reductase gene; β-AS, bamyrin synthetase gene; CYP88D6 and CYP72A154, cytochrome P450 monooxygenases gene; LUS, lupeol synthase gene; CHS, chalcone synthase gene; β-actin and 18s rRNA reference gene. Table S2. Quantitative nested real-time PCR (qNRT-PCR) primers of inoculants. Table S3. Allelochemical content in rhizosphere soil after distinct inoculants. Table S4. Screened pangenomes related to housekeeping functions of four isolates. Fig. S1. The network (a) and Zi-Pi plot (b) composed of persistent taxa based on Spearman correlation method. Fig. S2. Plate confrontation experiment between colonies of E (Ensifer sesbaniae) and N (Novosphingobium resinovorum) inoculants. Fig. S3. Bar plots of gene copy numbers of colonization of rhizobacterial inoculants under different inoculants and exogenous glycyrrhizin addition. I, initial sampling stage; A, allelochemical treatment; W, water treatment; C, control: no inoculants, N, Novosphingobium resinovorum inoculants; E, Ensifer sesbaniae inoculants; S, synthetic inoculants. Different letters indicate significant differences (P < 0.05; One-way ANOVA, Tukey’s HSD test). [file 40168_2023_1511_MOESM1_ESM.zip › SM Table S4.xlsx]

## Sheet: Sheet1
Orthogroup	E_Ensifer sesbaniae	Na_Novosphingobium arvoryzae	N_Novosphingobium resinovorum	H_Hydrocarboniphaga effuse	Functional annotation
OG0000400	fig|6666666.797405.peg.1026	fig|6666666.797404.peg.1522	fig|6666666.797272.peg.3141	fig|6666666.797402.peg.10056, fig|6666666.797402.peg.12242, fig|6666666.797402.peg.13221, fig|6666666.797402.peg.3392	2-amino-4-hydroxy-6-hydroxymethyldihydropteridine diphosphokinase [EC:2.7.6.3]
OG0000100	fig|6666666.797405.peg.2328, fig|6666666.797405.peg.3646, fig|6666666.797405.peg.4619, fig|6666666.797405.peg.5224, fig|6666666.797405.peg.5993	fig|6666666.797404.peg.2116, fig|6666666.797404.peg.340	fig|6666666.797272.peg.2771, fig|6666666.797272.peg.3215	fig|6666666.797402.peg.10060, fig|6666666.797402.peg.6659	4-hydroxy-tetrahydrodipicolinate synthase [EC:4.3.3.7]
OG0000046	fig|6666666.797405.peg.6134	fig|6666666.797404.peg.1195, fig|6666666.797404.peg.2475	fig|6666666.797272.peg.2765, fig|6666666.797272.peg.4454	fig|6666666.797402.peg.10071, fig|6666666.797402.peg.13231, fig|6666666.797402.peg.14152, fig|6666666.797402.peg.15750, fig|6666666.797402.peg.1614, fig|6666666.797402.peg.6624, fig|6666666.797402.peg.9084, fig|6666666.797402.peg.9636, fig|6666666.797402.peg.9642, fig|6666666.797402.peg.9868	putrescine importer
OG0000091	fig|6666666.797405.peg.1684, fig|6666666.797405.peg.1696, fig|6666666.797405.peg.3096, fig|6666666.797405.peg.5546, fig|6666666.797405.peg.709, fig|6666666.797405.peg.7169	fig|6666666.797404.peg.1184, fig|6666666.797404.peg.3321	fig|6666666.797272.peg.210	fig|6666666.797402.peg.10154, fig|6666666.797402.peg.4827	arginine:pyruvate transaminase [EC:2.6.1.84]
OG0000124	fig|6666666.797405.peg.2023, fig|6666666.797405.peg.3924	fig|6666666.797404.peg.1701	fig|6666666.797272.peg.2297, fig|6666666.797272.peg.284, fig|6666666.797272.peg.3082, fig|6666666.797272.peg.3816	fig|6666666.797402.peg.1021, fig|6666666.797402.peg.12935, fig|6666666.797402.peg.13933	sugar lactone lactonase
OG0001492	fig|6666666.797405.peg.3949	fig|6666666.797404.peg.440	fig|6666666.797272.peg.5355	fig|6666666.797402.peg.10215	Delta7-sterol 5-desaturase [EC:1.14.19.20]
OG0001545	fig|6666666.797405.peg.5063	fig|6666666.797404.peg.2539	fig|6666666.797272.peg.1504	fig|6666666.797402.peg.10261	3-dehydroquinate synthase [EC:4.2.3.4]
OG0000747	fig|6666666.797405.peg.2180	fig|6666666.797404.peg.67	fig|6666666.797272.peg.431	fig|6666666.797402.peg.10488, fig|6666666.797402.peg.14130	choline-sulfatase [EC:3.1.6.6]
OG0000032	fig|6666666.797405.peg.2407, fig|6666666.797405.peg.5237, fig|6666666.797405.peg.5929, fig|6666666.797405.peg.676	fig|6666666.797404.peg.477	fig|6666666.797272.peg.1054, fig|6666666.797272.peg.904	fig|6666666.797402.peg.10492, fig|6666666.797402.peg.2137, fig|6666666.797402.peg.2932, fig|6666666.797402.peg.351, fig|6666666.797402.peg.5653, fig|6666666.797402.peg.6543, fig|6666666.797402.peg.7666, fig|6666666.797402.peg.907, fig|6666666.797402.peg.9725	1-deoxyxylulose-5-phosphate synthase [EC:1.1.-.-]
OG0000000	fig|6666666.797405.peg.1177, fig|6666666.797405.peg.1199, fig|6666666.797405.peg.1200, fig|6666666.797405.peg.1476, fig|6666666.797405.peg.254, fig|6666666.797405.peg.3569, fig|6666666.797405.peg.3922, fig|6666666.797405.peg.4269, fig|6666666.797405.peg.455, fig|6666666.797405.peg.585, fig|6666666.797405.peg.5984, fig|6666666.797405.peg.6105, fig|6666666.797405.peg.6117, fig|6666666.797405.peg.63…	fig|6666666.797404.peg.1126, fig|6666666.797404.peg.1155, fig|6666666.797404.peg.1157, fig|6666666.797404.peg.1254, fig|6666666.797404.peg.1280, fig|6666666.797404.peg.1345, fig|6666666.797404.peg.1561, fig|6666666.797404.peg.2488, fig|6666666.797404.peg.2492, fig|6666666.797404.peg.2616, fig|6666666.797404.peg.2867, fig|6666666.797404.peg.3144, fig|6666666.797404.peg.3240, fig|6666666.797404.peg…	fig|6666666.797272.peg.1438, fig|6666666.797272.peg.1881, fig|6666666.797272.peg.206, fig|6666666.797272.peg.2591, fig|6666666.797272.peg.2622, fig|6666666.797272.peg.3023, fig|6666666.797272.peg.3595, fig|6666666.797272.peg.3625, fig|6666666.797272.peg.3726, fig|6666666.797272.peg.3859, fig|6666666.797272.peg.3888, fig|6666666.797272.peg.4581, fig|6666666.797272.peg.4724, fig|6666666.797272.peg.…	fig|6666666.797402.peg.10567, fig|6666666.797402.peg.10568, fig|6666666.797402.peg.10599, fig|6666666.797402.peg.10662, fig|6666666.797402.peg.1116, fig|6666666.797402.peg.11462, fig|6666666.797402.peg.1183, fig|6666666.797402.peg.12008, fig|6666666.797402.peg.12106, fig|6666666.797402.peg.12934, fig|6666666.797402.peg.13103, fig|6666666.797402.peg.13918, fig|6666666.797402.peg.14238, fig|6666666…	L-xylulose reductase [EC:1.1.1.10]
OG0000392	fig|6666666.797405.peg.488	fig|6666666.797404.peg.1940	fig|6666666.797272.peg.2921	fig|6666666.797402.peg.10586, fig|6666666.797402.peg.12460, fig|6666666.797402.peg.3145, fig|6666666.797402.peg.64	4-aminobutyrate aminotransferase / (S)-3-amino-2-methylpropionate transaminase / 5-aminovalerate transaminase [EC:2.6.1.19 2.6.1.22 2.6.1.48]
OG0000002	fig|6666666.797405.peg.1516, fig|6666666.797405.peg.2179, fig|6666666.797405.peg.3035, fig|6666666.797405.peg.3887, fig|6666666.797405.peg.3897, fig|6666666.797405.peg.3937, fig|6666666.797405.peg.4166, fig|6666666.797405.peg.4611, fig|6666666.797405.peg.4691, fig|6666666.797405.peg.4693, fig|6666666.797405.peg.487, fig|6666666.797405.peg.4904, fig|6666666.797405.peg.5450, fig|6666666.797405.peg.…	fig|6666666.797404.peg.1098, fig|6666666.797404.peg.339, fig|6666666.797404.peg.628, fig|6666666.797404.peg.96	fig|6666666.797272.peg.1883, fig|6666666.797272.peg.2130, fig|6666666.797272.peg.3714, fig|6666666.797272.peg.4722, fig|6666666.797272.peg.4733, fig|6666666.797272.peg.714, fig|6666666.797272.peg.781, fig|6666666.797272.peg.840	fig|6666666.797402.peg.10594, fig|6666666.797402.peg.11929, fig|6666666.797402.peg.1260, fig|6666666.797402.peg.14107, fig|6666666.797402.peg.14224, fig|6666666.797402.peg.14390, fig|6666666.797402.peg.14889, fig|6666666.797402.peg.1515, fig|6666666.797402.peg.1597, fig|6666666.797402.peg.2903, fig|6666666.797402.peg.3123, fig|6666666.797402.peg.3695, fig|6666666.797402.peg.3877, fig|6666666.7974…	aminobutyraldehyde dehydrogenase [EC:1.2.1.19]
OG0000823	fig|6666666.797405.peg.4017	fig|6666666.797404.peg.1705	fig|6666666.797272.peg.2320, fig|6666666.797272.peg.3077	fig|6666666.797402.peg.1084	2,5-dioxopentanoate dehydrogenase [EC:1.2.1.26]
OG0000480	fig|6666666.797405.peg.2170	fig|6666666.797404.peg.607	fig|6666666.797272.peg.2447	fig|6666666.797402.peg.10890, fig|6666666.797402.peg.12798, fig|6666666.797402.peg.4730	phosphoadenosine phosphosulfate reductase [EC:1.8.4.8 1.8.4.10]
OG0000547	fig|6666666.797405.peg.5360	fig|6666666.797404.peg.1171	fig|6666666.797272.peg.5049	fig|6666666.797402.peg.11034, fig|6666666.797402.peg.11419, fig|6666666.797402.peg.9853	4-hydroxyphenylpyruvate dioxygenase [EC:1.13.11.27]
OG0000546	fig|6666666.797405.peg.5355	fig|6666666.797404.peg.1562, fig|6666666.797404.peg.3254	fig|6666666.797272.peg.1007	fig|6666666.797402.peg.11039, fig|6666666.797402.peg.9851	fumarylacetoacetate (FAA) hydrolase [EC:3.7.1.2]
OG0001012	fig|6666666.797405.peg.7261	fig|6666666.797404.peg.174	fig|6666666.797272.peg.1484	fig|6666666.797402.peg.11071, fig|6666666.797402.peg.15868	N-acetylmuramate 1-kinase [EC:2.7.1.221]
OG0001944	fig|6666666.797405.peg.624	fig|6666666.797404.peg.2797	fig|6666666.797272.peg.5334	fig|6666666.797402.peg.11088	ferrous-iron efflux pump FieF
OG0000058	fig|6666666.797405.peg.2794, fig|6666666.797405.peg.3691, fig|6666666.797405.peg.3692, fig|6666666.797405.peg.5845, fig|6666666.797405.peg.5859	fig|6666666.797404.peg.558	fig|6666666.797272.peg.1540, fig|6666666.797272.peg.5388	fig|6666666.797402.peg.11094, fig|6666666.797402.peg.1372, fig|6666666.797402.peg.3339, fig|6666666.797402.peg.4243, fig|6666666.797402.peg.8421, fig|6666666.797402.peg.8991	threonine dehydratase [EC:4.3.1.19]
OG0000467	fig|6666666.797405.peg.1816	fig|6666666.797404.peg.161	fig|6666666.797272.peg.5062	fig|6666666.797402.peg.11137, fig|6666666.797402.peg.12579, fig|6666666.797402.peg.423	phosphogluconate dehydratase [EC:4.2.1.12]
OG0000885	fig|6666666.797405.peg.5292	fig|6666666.797404.peg.1684	fig|6666666.797272.peg.5060	fig|6666666.797402.peg.11138, fig|6666666.797402.peg.424	2-dehydro-3-deoxyphosphogluconate aldolase / (4S)-4-hydroxy-2-oxoglutarate aldolase [EC:4.1.2.14 4.1.3.42]
OG0000898	fig|6666666.797405.peg.5670	fig|6666666.797404.peg.1029	fig|6666666.797272.peg.1538	fig|6666666.797402.peg.11268, fig|6666666.797402.peg.13479	S-adenosylmethionine-diacylgycerolhomoserine-N-methlytransferase
OG0000478	fig|6666666.797405.peg.2124	fig|6666666.797404.peg.545	fig|6666666.797272.peg.3268, fig|6666666.797272.peg.4525	fig|6666666.797402.peg.11482, fig|6666666.797402.peg.4527	4-hydroxy-3-methylbut-2-en-1-yl diphosphate reductase [EC:1.17.7.4]
OG0000736	fig|6666666.797405.peg.2089	fig|6666666.797404.peg.807	fig|6666666.797272.peg.3790	fig|6666666.797402.peg.1176, fig|6666666.797402.peg.4477	quercetin 2,3-dioxygenase [EC:1.13.11.24]
OG0000542	fig|6666666.797405.peg.5348	fig|6666666.797404.peg.465	fig|6666666.797272.peg.1456	fig|6666666.797402.peg.1178, fig|6666666.797402.peg.5199, fig|6666666.797402.peg.7680	2-oxoisovalerate dehydrogenase E1 component alpha subunit [EC:1.2.4.4]
OG0000543	fig|6666666.797405.peg.5349	fig|6666666.797404.peg.466	fig|6666666.797272.peg.1455	fig|6666666.797402.peg.1179, fig|6666666.797402.peg.5200, fig|6666666.797402.peg.7679	2-oxoisovalerate dehydrogenase E1 component beta subunit [EC:1.2.4.4]
OG0000544	fig|6666666.797405.peg.5350	fig|6666666.797404.peg.467	fig|6666666.797272.peg.1454	fig|6666666.797402.peg.1180, fig|6666666.797402.peg.5201, fig|6666666.797402.peg.7678	2-oxoisovalerate dehydrogenase E2 component (dihydrolipoyl transacylase) [EC:2.3.1.168]
OG0000399	fig|6666666.797405.peg.1024	fig|6666666.797404.peg.858	fig|6666666.797272.peg.4272	fig|6666666.797402.peg.12097, fig|6666666.797402.peg.12240, fig|6666666.797402.peg.3390, fig|6666666.797402.peg.6810	dihydropteroate synthase [EC:2.5.1.15]
OG0000132	fig|6666666.797405.peg.4311, fig|6666666.797405.peg.6104, fig|6666666.797405.peg.6327	fig|6666666.797404.peg.1693	fig|6666666.797272.peg.995	fig|6666666.797402.peg.12118, fig|6666666.797402.peg.12925, fig|6666666.797402.peg.15513, fig|6666666.797402.peg.5815, fig|6666666.797402.peg.914	D-galactarolactone cycloisomerase [EC:5.5.1.27]
OG0000369	fig|6666666.797405.peg.6343	fig|6666666.797404.peg.1090, fig|6666666.797404.peg.433	fig|6666666.797272.peg.2113	fig|6666666.797402.peg.12119, fig|6666666.797402.peg.12131, fig|6666666.797402.peg.13938	beta-galactosidase [EC:3.2.1.23]
OG0000268	fig|6666666.797405.peg.998	fig|6666666.797404.peg.3236	fig|6666666.797272.peg.281, fig|6666666.797272.peg.624	fig|6666666.797402.peg.12124, fig|6666666.797402.peg.13911, fig|6666666.797402.peg.13927, fig|6666666.797402.peg.15036	xylan 1,4-beta-xylosidase [EC:3.2.1.37]
OG0000388	fig|6666666.797405.peg.313	fig|6666666.797404.peg.3141	fig|6666666.797272.peg.279	fig|6666666.797402.peg.12129, fig|6666666.797402.peg.15516, fig|6666666.797402.peg.5806, fig|6666666.797402.peg.917	mannitol 2-dehydrogenase [EC:1.1.1.67]
OG0000225	fig|6666666.797405.peg.1992	fig|6666666.797404.peg.214	fig|6666666.797272.peg.1957, fig|6666666.797272.peg.2257, fig|6666666.797272.peg.329	fig|6666666.797402.peg.12590, fig|6666666.797402.peg.4638, fig|6666666.797402.peg.5252	3-phenylpropionate/trans-cinnamate dioxygenase ferredoxin reductase component [EC:1.18.1.3]
OG0000161	fig|6666666.797405.peg.3036, fig|6666666.797405.peg.3756, fig|6666666.797405.peg.3899, fig|6666666.797405.peg.5636	fig|6666666.797404.peg.729	fig|6666666.797272.peg.187, fig|6666666.797272.peg.2594, fig|6666666.797272.peg.849	fig|6666666.797402.peg.12630	flavin-dependent trigonelline monooxygenase, reductase component [EC:1.5.1.36]
OG0001953	fig|6666666.797405.peg.680	fig|6666666.797404.peg.385	fig|6666666.797272.peg.2223	fig|6666666.797402.peg.12759	polyphenol oxidase [EC:1.10.3.-]
OG0000063	fig|6666666.797405.peg.4018	fig|6666666.797404.peg.1190, fig|6666666.797404.peg.920	fig|6666666.797272.peg.2775, fig|6666666.797272.peg.4291, fig|6666666.797272.peg.567	fig|6666666.797402.peg.12800, fig|6666666.797402.peg.14262, fig|6666666.797402.peg.5174, fig|6666666.797402.peg.572, fig|6666666.797402.peg.8079, fig|6666666.797402.peg.8968, fig|6666666.797402.peg.8969	delta1-piperideine-2-carboxylate reductase [EC:1.5.1.21]
OG0000453	fig|6666666.797405.peg.1614	fig|6666666.797404.peg.2555	fig|6666666.797272.peg.1517	fig|6666666.797402.peg.13216, fig|6666666.797402.peg.14352, fig|6666666.797402.peg.6456	glucose-6-phosphate isomerase [EC:5.3.1.9]
OG0000077	fig|6666666.797405.peg.4320	fig|6666666.797404.peg.1720, fig|6666666.797404.peg.530, fig|6666666.797404.peg.968	fig|6666666.797272.peg.1878, fig|6666666.797272.peg.3255, fig|6666666.797272.peg.3285	fig|6666666.797402.peg.13452, fig|6666666.797402.peg.6148, fig|6666666.797402.peg.6555, fig|6666666.797402.peg.6778, fig|6666666.797402.peg.9711	3-hydroxyacyl-CoA dehydrogenase / 3-hydroxy-2-methylbutyryl-CoA dehydrogenase [EC:1.1.1.35 1.1.1.178]
OG0001045	fig|6666666.797405.peg.706	fig|6666666.797404.peg.854	fig|6666666.797272.peg.4277	fig|6666666.797402.peg.13582, fig|6666666.797402.peg.5167	aldose sugar dehydrogenase [EC:1.1.5.-]
OG0000874	fig|6666666.797405.peg.2955, fig|6666666.797405.peg.5215	fig|6666666.797404.peg.136	fig|6666666.797272.peg.261	fig|6666666.797402.peg.13604	inositol-phosphate phosphatase / L-galactose 1-phosphate phosphatase / histidinol-phosphatase [EC:3.1.3.25 3.1.3.93 3.1.3.15]
OG0000071	fig|6666666.797405.peg.1234, fig|6666666.797405.peg.1689, fig|6666666.797405.peg.2845, fig|6666666.797405.peg.4169, fig|6666666.797405.peg.4183, fig|6666666.797405.peg.438, fig|6666666.797405.peg.4974, fig|6666666.797405.peg.5073	fig|6666666.797404.peg.432	fig|6666666.797272.peg.2229	fig|6666666.797402.peg.13703, fig|6666666.797402.peg.6818	hippurate hydrolase [EC:3.5.1.32]
OG0000226	fig|6666666.797405.peg.2022, fig|6666666.797405.peg.386	fig|6666666.797404.peg.1704	fig|6666666.797272.peg.2319, fig|6666666.797272.peg.3081, fig|6666666.797272.peg.3815	fig|6666666.797402.peg.13932, fig|6666666.797402.peg.9301	dehydratase ilvD1
OG0000059	fig|6666666.797405.peg.1403, fig|6666666.797405.peg.3034, fig|6666666.797405.peg.587	fig|6666666.797404.peg.1156, fig|6666666.797404.peg.1260, fig|6666666.797404.peg.512	fig|6666666.797272.peg.1021, fig|6666666.797272.peg.186, fig|6666666.797272.peg.3622, fig|6666666.797272.peg.3955, fig|6666666.797272.peg.706	fig|6666666.797402.peg.14060, fig|6666666.797402.peg.14918, fig|6666666.797402.peg.1935	flavin-dependent trigonelline monooxygenase, oxygenase component [EC:1.14.14.-]
OG0000080	fig|6666666.797405.peg.3482, fig|6666666.797405.peg.3592, fig|6666666.797405.peg.3593, fig|6666666.797405.peg.5154, fig|6666666.797405.peg.6002	fig|6666666.797404.peg.1591, fig|6666666.797404.peg.2970	fig|6666666.797272.peg.3407	fig|6666666.797402.peg.14076, fig|6666666.797402.peg.1522, fig|6666666.797402.peg.15728, fig|6666666.797402.peg.611	trans-2,3-dihydro-3-hydroxyanthranilate isomerase [EC:5.3.3.17]
OG0000380	fig|6666666.797405.peg.7150	fig|6666666.797404.peg.1442	fig|6666666.797272.peg.769	fig|6666666.797402.peg.14328, fig|6666666.797402.peg.2487, fig|6666666.797402.peg.2503, fig|6666666.797402.peg.6877	(E)-4-hydroxy-3-methylbut-2-enyl-diphosphate synthase [EC:1.17.7.1 1.17.7.3]
OG0000488	fig|6666666.797405.peg.2312, fig|6666666.797405.peg.2828, fig|6666666.797405.peg.835	fig|6666666.797404.peg.1884	fig|6666666.797272.peg.4901	fig|6666666.797402.peg.14356	dolichol-phosphate mannosyltransferase [EC:2.4.1.83]
OG0000193	fig|6666666.797405.peg.4557, fig|6666666.797405.peg.5408	fig|6666666.797404.peg.1332	fig|6666666.797272.peg.3055, fig|6666666.797272.peg.45, fig|6666666.797272.peg.50, fig|6666666.797272.peg.711, fig|6666666.797272.peg.94	fig|6666666.797402.peg.14396	NADPH-dependent curcumin reductase [EC:1.3.1.-]
OG0000186	fig|6666666.797405.peg.5651, fig|6666666.797405.peg.990	fig|6666666.797404.peg.2770	fig|6666666.797272.peg.5305	fig|6666666.797402.peg.15014, fig|6666666.797402.peg.2018, fig|6666666.797402.peg.2993, fig|6666666.797402.peg.3096, fig|6666666.797402.peg.7576	gamma-carbonic anhydrase [EC:4.2.1.-]
OG0000489	fig|6666666.797405.peg.2346	fig|6666666.797404.peg.3356	fig|6666666.797272.peg.4255, fig|6666666.797272.peg.691	fig|6666666.797402.peg.15017, fig|6666666.797402.peg.4468	UDP-glucuronate 4-epimerase [EC:5.1.3.6]
OG0001387	fig|6666666.797405.peg.2444	fig|6666666.797404.peg.2110	fig|6666666.797272.peg.3411	fig|6666666.797402.peg.15062	pteridine reductase [EC:1.5.1.33]
OG0000343	fig|6666666.797405.peg.3876, fig|6666666.797405.peg.5557, fig|6666666.797405.peg.720	fig|6666666.797404.peg.2221	fig|6666666.797272.peg.1428	fig|6666666.797402.peg.15515, fig|6666666.797402.peg.916	L-iditol 2-dehydrogenase [EC:1.1.1.14]
OG0000414	fig|6666666.797405.peg.3380	fig|6666666.797404.peg.769	fig|6666666.797272.peg.1419	fig|6666666.797402.peg.15630, fig|6666666.797402.peg.331, fig|6666666.797402.peg.5866, fig|6666666.797402.peg.6395	bifunctional UDP-N-acetylglucosamine pyrophosphorylase / glucosamine-1-phosphate N-acetyltransferase [EC:2.7.7.23 2.3.1.157]
OG0001090	fig|6666666.797405.peg.3326	fig|6666666.797404.peg.2321	fig|6666666.797272.peg.1725	fig|6666666.797402.peg.15650, fig|6666666.797402.peg.6421	methionyl-tRNA synthetase [EC:6.1.1.10]
OG0000079	fig|6666666.797405.peg.1408, fig|6666666.797405.peg.4978, fig|6666666.797405.peg.5129, fig|6666666.797405.peg.5364, fig|6666666.797405.peg.5365, fig|6666666.797405.peg.828	fig|6666666.797404.peg.1634	fig|6666666.797272.peg.1572, fig|6666666.797272.peg.4864	fig|6666666.797402.peg.15691, fig|6666666.797402.peg.15698, fig|6666666.797402.peg.7637	UDP-glucose 4-epimerase [EC:5.1.3.2]
OG0000573	fig|6666666.797405.peg.6725	fig|6666666.797404.peg.1787	fig|6666666.797272.peg.3381, fig|6666666.797272.peg.4136	fig|6666666.797402.peg.15699, fig|6666666.797402.peg.3191	mannose-1-phosphate guanylyltransferase / mannose-6-phosphate isomerase
OG0000903	fig|6666666.797405.peg.5714	fig|6666666.797404.peg.2476, fig|6666666.797404.peg.2944	fig|6666666.797272.peg.4455	fig|6666666.797402.peg.2292	3-methyl-2-oxobutanoate hydroxymethyltransferase [EC:2.1.2.11]
OG0001409	fig|6666666.797405.peg.2517	fig|6666666.797404.peg.1170	fig|6666666.797272.peg.5048	fig|6666666.797402.peg.2365	phenylalanine-4-hydroxylase [EC:1.14.16.1]
OG0000792	fig|6666666.797405.peg.2569	fig|6666666.797404.peg.2548	fig|6666666.797272.peg.1512, fig|6666666.797272.peg.410	fig|6666666.797402.peg.2428	methylmalonyl-CoA/ethylmalonyl-CoA epimerase [EC:5.1.99.1]
OG0000245	fig|6666666.797405.peg.4369	fig|6666666.797404.peg.2546	fig|6666666.797272.peg.1511, fig|6666666.797272.peg.3012, fig|6666666.797272.peg.3426, fig|6666666.797272.peg.3427, fig|6666666.797272.peg.3636	fig|6666666.797402.peg.2429	methylmalonyl-CoA mutase [EC:5.4.99.2]
OG0000846	fig|6666666.797405.peg.4370	fig|6666666.797404.peg.2543	fig|6666666.797272.peg.1509, fig|6666666.797272.peg.3011	fig|6666666.797402.peg.2431	propionyl-CoA carboxylase alpha chain [EC:6.4.1.3]
OG0000847	fig|6666666.797405.peg.4372	fig|6666666.797404.peg.2550	fig|6666666.797272.peg.1514, fig|6666666.797272.peg.3014	fig|6666666.797402.peg.2433	propionyl-CoA carboxylase beta chain [EC:6.4.1.3 2.1.3.15]
OG0000075	fig|6666666.797405.peg.3033, fig|6666666.797405.peg.3963, fig|6666666.797405.peg.4303	fig|6666666.797404.peg.3067, fig|6666666.797404.peg.727	fig|6666666.797272.peg.1030, fig|6666666.797272.peg.1834, fig|6666666.797272.peg.2592	fig|6666666.797402.peg.3049, fig|6666666.797402.peg.3124, fig|6666666.797402.peg.7332, fig|6666666.797402.peg.9825	(E)-2-((N-methylformamido)methylene)succinate hydrolase [EC:3.5.1.-]
OG0000509	fig|6666666.797405.peg.3950, fig|6666666.797405.peg.5615	fig|6666666.797404.peg.722	fig|6666666.797272.peg.4372, fig|6666666.797272.peg.49	fig|6666666.797402.peg.3132	3-phenylpropionate/trans-cinnamate dioxygenase ferredoxin component
OG0000156	fig|6666666.797405.peg.2433, fig|6666666.797405.peg.4593, fig|6666666.797405.peg.6199	fig|6666666.797404.peg.2634	fig|6666666.797272.peg.3155, fig|6666666.797272.peg.4413, fig|6666666.797272.peg.4766	fig|6666666.797402.peg.3705, fig|6666666.797402.peg.4990	3,4-dihydroxybenzoate---[aryl-carrier protein] ligase [EC:6.2.1.62]
OG0001584	fig|6666666.797405.peg.5245	fig|6666666.797404.peg.495	fig|6666666.797272.peg.105	fig|6666666.797402.peg.4506	starch synthase [EC:2.4.1.21]
OG0001272	fig|6666666.797405.peg.1732	fig|6666666.797404.peg.1711	fig|6666666.797272.peg.2944	fig|6666666.797402.peg.4653	L-rhamnose isomerase / sugar isomerase [EC:5.3.1.14 5.3.1.-]
OG0001583	fig|6666666.797405.peg.5244	fig|6666666.797404.peg.496	fig|6666666.797272.peg.104	fig|6666666.797402.peg.4985	glucose-1-phosphate adenylyltransferase [EC:2.7.7.27]
OG0001585	fig|6666666.797405.peg.5246	fig|6666666.797404.peg.494	fig|6666666.797272.peg.1559	fig|6666666.797402.peg.5041	phosphoglucomutase [EC:5.4.2.2]
OG0001445	fig|6666666.797405.peg.2622	fig|6666666.797404.peg.160	fig|6666666.797272.peg.1465	fig|6666666.797402.peg.5794	NAD+ kinase [EC:2.7.1.23]
OG0001876	fig|6666666.797405.peg.7242	fig|6666666.797404.peg.1088	fig|6666666.797272.peg.277	fig|6666666.797402.peg.5807	altronate hydrolase [EC:4.2.1.7]
OG0000609	fig|6666666.797405.peg.578	fig|6666666.797404.peg.1714	fig|6666666.797272.peg.440, fig|6666666.797272.peg.441, fig|6666666.797272.peg.985	fig|6666666.797402.peg.5818	L-lactate dehydrogenase (cytochrome) [EC:1.1.2.3]
OG0001976	fig|6666666.797405.peg.903	fig|6666666.797404.peg.966	fig|6666666.797272.peg.3259	fig|6666666.797402.peg.5871	3-deoxy-7-phosphoheptulonate synthase [EC:2.5.1.54]
OG0000859	fig|6666666.797405.peg.5114, fig|6666666.797405.peg.6628	fig|6666666.797404.peg.2567	fig|6666666.797272.peg.1787	fig|6666666.797402.peg.6	phosphoglucosamine mutase [EC:5.4.2.10]
OG0000572	fig|6666666.797405.peg.1461, fig|6666666.797405.peg.6704	fig|6666666.797404.peg.2899	fig|6666666.797272.peg.1001, fig|6666666.797272.peg.519	fig|6666666.797402.peg.6208	D-erythritol 1-phosphate dehydrogenase [EC:1.1.1.402]
OG0000184	fig|6666666.797405.peg.586	fig|6666666.797404.peg.3171, fig|6666666.797404.peg.3380	fig|6666666.797272.peg.1002, fig|6666666.797272.peg.520	fig|6666666.797402.peg.645, fig|6666666.797402.peg.705, fig|6666666.797402.peg.7955, fig|6666666.797402.peg.8990	glycerol kinase [EC:2.7.1.30]
OG0000895	fig|6666666.797405.peg.4607, fig|6666666.797405.peg.5363	fig|6666666.797404.peg.2234	fig|6666666.797272.peg.1778	fig|6666666.797402.peg.6833	cellulose synthase (UDP-forming) [EC:2.4.1.12]
OG0001113	fig|6666666.797405.peg.4881	fig|6666666.797404.peg.2133	fig|6666666.797272.peg.2534	fig|6666666.797402.peg.7516, fig|6666666.797402.peg.9934	1-deoxy-D-xylulose-5-phosphate reductoisomerase [EC:1.1.1.267]
OG0000092	fig|6666666.797405.peg.1711, fig|6666666.797405.peg.2768, fig|6666666.797405.peg.2858, fig|6666666.797405.peg.3395, fig|6666666.797405.peg.5508, fig|6666666.797405.peg.5792	fig|6666666.797404.peg.2747	fig|6666666.797272.peg.3593, fig|6666666.797272.peg.3630, fig|6666666.797272.peg.5262	fig|6666666.797402.peg.7979	phthiocerol/phenolphthiocerol synthesis type-I polyketide synthase C [EC:2.3.1.292]
OG0000990	fig|6666666.797405.peg.6995	fig|6666666.797404.peg.2273	fig|6666666.797272.peg.1333	fig|6666666.797402.peg.8063, fig|6666666.797402.peg.9944	citrate synthase [EC:2.3.3.1]
OG0001869	fig|6666666.797405.peg.7226	fig|6666666.797404.peg.2738	fig|6666666.797272.peg.5270	fig|6666666.797402.peg.8905	shikimate dehydrogenase [EC:1.1.1.25]
OG0001870	fig|6666666.797405.peg.7227	fig|6666666.797404.peg.2737	fig|6666666.797272.peg.5271	fig|6666666.797402.peg.8906	dephospho-CoA kinase [EC:2.7.1.24]
OG0001871	fig|6666666.797405.peg.7228	fig|6666666.797404.peg.2736	fig|6666666.797272.peg.5272	fig|6666666.797402.peg.8907	DNA polymerase III subunit epsilon [EC:2.7.7.7]
OG0001985	fig|6666666.797405.peg.1044	fig|6666666.797404.peg.2065	fig|6666666.797272.peg.3159	fig|6666666.797402.peg.8964	isocitrate dehydrogenase [EC:1.1.1.42]
OG0001407	fig|6666666.797405.peg.2514	fig|6666666.797404.peg.2711	fig|6666666.797272.peg.5194	fig|6666666.797402.peg.9996	heme a synthase [EC:1.17.99.9]
